# Supplementary material for: Cell-Free Supernatant Derived from a Lactobacillus casei BL23 Culture Modifies the Antiviral and Immunomodulatory Capacity of Mesenchymal Stromal Cells
Source: Biomedicines. 2023 May 24;11(6):1521. doi: 10.3390/biomedicines11061521 (PMC10295444; doi:10.3390/biomedicines11061521)
Supplement: Supplementary file 1 [file biomedicines-11-01521-s001.zip]

Archive with 1 entries (1 files):
- biomedicines-2350086-supplementary.pdf
